# Supplementary material for: An integrative Bayesian network approach to highlight key drivers in systemic lupus erythematosus
Source: Arthritis Res Ther. 2020 Jun 23;22:156. doi: 10.1186/s13075-020-02239-3 (PMC7310461; doi:10.1186/s13075-020-02239-3)
Supplement: Supplementary file 2 — Additional file 2. Significant and final parameters. The significant parameters of different platforms and the final parameters based on the mixture model in three examined signaling pathways. [file 13075_2020_2239_MOESM2_ESM.xlsx]

## Sheet: SLE
NODES	Mean in Illumina	variance in Illumina	Mean in Affimetrix	variance in Affimetrix	Mean in Hitachisoft	variance in Hitachisoft	Mean	sigma	standard_mean
ACTN1	-0.0949492	0.0114327	-0.171581	0.00505474	0.28606	0.00859226	-0.0298119	0.0445282	-0.141277
ACTN4	0.103373	0.00550826	0.152837	0.00667826	-0.066106	0.00617124	0.0813974	0.0144856	0.676305
C1QA	0.172791	0.00426003	0.364306	0.0217952	0.142168	0.00291622	0.253522	0.0229864	1.67217
C1QB	0.850982	0.0296714	0.8761	0.048269	0	0	0.635606	0.177581	1.50831
C1QC	0.584074	0.0153214	1.49223	0.0631867	0	0	0.851676	0.437546	1.28754
C1R	0.0594673	0.000651577	0.229409	0.0247053	-0.167492	0.00256496	0.0786155	0.0390821	0.397667
C1S	-0.0139086	0.00111998	0.391048	0.0119832	-0.084984	0.0545243	0.156191	0.0691509	0.593961
C2	0	0	-0.6901	1.3807	0.0500655	0.0192529	-0.308569	0.776406	-0.350193
C3	-2.24032	2.64254	-1.31497	5.69888	-0.221703	0.00483725	-1.26954	3.91068	-0.641976
C4A	-0.810511	5.19853	0	0	-0.0912714	0.0384067	-0.240388	1.51711	-0.195166
C4B	-5.09683	6.10502	0	0	0	0	-1.36011	6.7115	-0.525006
C5	0.0660452	0.00354088	0.219914	0.0102502	0	0	0.120169	0.0149989	0.981208
C6	-0.0447962	0.00309093	-0.109278	0.0142505	0.359376	0.0689105	0.0319818	0.0648479	0.12559
C7	-0.0442403	0.00172986	-0.139652	0.0297702	-0.663987	0.0594397	-0.252247	0.0924377	-0.829662
C8A	0	0	0.147505	0.0152462	-0.0736111	0.00157971	0.0493437	0.0166677	0.382203
C8B	0.0752306	0.00178229	0.15302	0.0248809	0.603367	0.0457655	0.250744	0.0698437	0.948782
C8G	-0.0423553	0.00219365	0.238383	0.0142384	0.305085	0.0049251	0.18041	0.0275304	1.08731
C9	0	0	0.412082	0.0253062	0.0569066	0.00569426	0.207176	0.0504183	0.922669
CD28	-3.69893	13.1955	-0.362136	0.0132219	0.256437	0.00928611	-1.08822	6.07528	-0.441505
CD40	1.27915	1.47838	-2.10081	1.28122	-0.176583	0.00362943	-0.684872	3.02665	-0.393667
CD40LG	-0.427558	0.00893637	0	0	0.0847299	0.0071521	-0.091723	0.0465381	-0.425181
CD80	0.0480507	0.00193192	0.0978136	0.0045579	0.188986	0.00908417	0.108333	0.00781137	1.22574
CD86	0.145243	0.00468353	0.114294	0.00928621	-0.0815672	0.0029583	0.0705156	0.014866	0.578347
CTSG	0.834955	0.0791086	0.751912	0.0573327	0.382506	0.0269771	0.67442	0.0884226	2.26803
ELANE	1.26373	0.101859	1.68224	0.13906	0.532684	0.00467464	1.2623	0.320528	2.22962
FCGR1A	0.775762	0.0192734	0.464603	0.0462589	0.421635	0.00783477	0.534986	0.0507588	2.37458
FCGR2A	0.224296	0.00783018	0.597286	0.011689	0.276491	0.01163	0.41137	0.0413462	2.02309
FCGR3B	0.195145	0.0257507	1.10288	0.0621604	0.94279	0.0363066	0.815279	0.192796	1.85677
GRIN2A	-0.0123894	0.00113557	0.075764	0.0246078	0	0	0.032022	0.0134696	0.275912
GRIN2B	0.0451901	0.000896	-0.23694	0.0148436	0	0	-0.0984239	0.024196	-0.632745
H2AB1	0.0172578	0.00155264	0	0	0	0	0.00460531	0.000472596	0.211843
H2AB2	-0.0334948	0.00338404	0	0	0	0	-0.00893823	0.00112254	-0.266779
H2AC11	0.0949261	0.00341032	0	0	0	0	0.0253314	0.00267299	0.48996
H2AC12	0.0791894	0.00401472	0	0	0	0	0.021132	0.00229821	0.440804
H2AC13	0.110329	0.0026604	0	0	0	0	0.0294418	0.00309142	0.529524
H2AC14	0.06036	0.004208	0.416094	0.0100406	0	0	0.210129	0.043354	1.00918
H2AC15	0	0	0.262218	0.0111259	0	0	0.12227	0.0222993	0.818793
H2AC16	0.0293297	0.00145721	0	0	0	0	0.00782674	0.00055716	0.331582
H2AC17	0.167747	0.0101803	0.37415	0.037014	0	0	0.219227	0.0446998	1.03691
H2AC18	0.416561	0.0343708	0	0	0	0	0.111161	0.0431205	0.535316
H2AC19	0.266151	0.0420349	0.633864	0.0218797	0	0	0.366589	0.0932833	1.20027
H2AC20	0.321851	0.0337695	0	0	0	0	0.0858871	0.0292777	0.501948
H2AC21	0.218139	0.0151018	0	0	0	0	0.0582113	0.0133396	0.504007
H2AC4	0.0385814	0.00464496	-0.0675295	0.00908583	0	0	-0.0211929	0.00755066	-0.243892
H2AC6	0	0	0.251993	0.0128678	0	0	0.117502	0.0218031	0.79577
H2AC7	0.0836683	0.00415138	0	0	0	0	0.0223272	0.00247739	0.448578
H2AC8	0.352752	0.0191394	0	0	0	0	0.0941333	0.029452	0.548511
H2AJ	0.0643383	0.00489997	0.320422	0.00522505	0	0	0.166579	0.0249743	1.05408
H2AW	0.292344	0.0209327	0.271869	0.00782889	0	0	0.204784	0.0245718	1.3064
H2AX	0.164168	0.00525766	0.356356	0.00692903	0.100678	0.00407152	0.236559	0.0188318	1.72382
H2AZ1	0.106877	0.00291676	-0.120656	0.00262448	0.283185	0.00922862	0.0470334	0.033238	0.257982
H2AZ2	0	0	-0.0502986	0.00407059	0	0	-0.0234539	0.0025277	-0.4665
H2BC1	0	0	0.249304	0.0270927	0	0	0.116248	0.0281006	0.693473
H2BC10	0.0595475	0.00345091	0	0	0	0	0.0158905	0.00161462	0.395459
H2BC11	0.216563	0.0267084	0	0	0	0	0.0577908	0.0163028	0.452613
H2BC12	0.22584	0.0103922	0.315174	0.00973827	0	0	0.20723	0.0242996	1.32939
H2BC13	0.0675418	0.0018997	0.448611	0.0216882	0	0	0.227208	0.0540563	0.977238
H2BC14	0.0787928	0.00200387	0	0	0	0	0.0210262	0.00174935	0.502715
H2BC15	0.133931	0.00454984	0.226588	0.0229871	0	0	0.141396	0.0206671	0.983553
H2BC17	0.346036	0.010408	0.480882	0.0425052	0	0	0.316573	0.0621613	1.26974
H2BC21	0.117687	0.035141	0.392328	0.0180712	0	0	0.214345	0.0473286	0.985261
H2BC3	0.0522158	0.00348742	0.240608	0.0313835	0.212923	0.00323561	0.182349	0.0228608	1.20603
H2BC4	0.211193	0.0165298	0.24936	0.0233734	0	0	0.172632	0.0264045	1.06239
H2BC5	0.290427	0.0109084	0.332406	0.0220222	0	0	0.2325	0.0331544	1.27688
H2BC6	0.152483	0.0124939	0	0	-0.174508	0.00694211	-0.0053872	0.0193836	-0.0386942
H2BC7	0.0680737	0.00640459	0	0	0.196372	0.0115448	0.0700166	0.0112738	0.659427
H2BC9	0.295608	0.0145412	0	0	0	0	0.0788842	0.0209765	0.544658
H2BU1	0.0213028	0.00397684	0	0	0	0	0.00568473	0.00115002	0.167632
H2BW1	0.0599556	0.00363593	0	0	0	0	0.0159994	0.00167353	0.391098
H3-3A	0.0323895	0.0041823	-0.150762	0.00666216	0.47722	0.00593093	0.0643516	0.072659	0.238734
H3-3B	0.063976	0.0141869	0	0	0	0	0.0170722	0.00458658	0.252084
H3-4	0.0669939	0.00213442	0.132233	0.0291916	0	0	0.079537	0.0172064	0.606351
H3-5	0.0398393	0.00606332	0	0	0	0	0.0106313	0.00192854	0.242087
H3C1	0.044794	0.00543173	0	0	0	0	0.0119535	0.00184203	0.278512
H3C10	0.061318	0.0380197	0	0	0	0	0.016363	0.0108813	0.156863
H3C12	0.0640363	0.00148461	0	0	0	0	0.0170883	0.00119844	0.49362
H3C13	0.0349985	0.00225518	0	0	0	0	0.00933948	0.000841444	0.321966
H3C14	0.105822	0.0136364	0	0	0	0	0.028239	0.00582978	0.369848
H3C15	0.0692807	0.00415458	0	0	0	0	0.0184878	0.00204772	0.408555
H3C2	0.0530893	0.00175566	0	0	0	0	0.0141671	0.00101992	0.443607
H3C3	0.0541192	0.00377987	0	0	0	0	0.0144419	0.00158169	0.363132
H3C4	0.193577	0.00575722	0	0	0.651559	0.0377783	0.223698	0.0835651	0.773836
H3C6	0.0809473	0.00283355	0.224904	0.0135963	0	0	0.126472	0.0164352	0.986521
H3C7	0.131337	0.0225365	0.055787	0.0253631	0	0	0.0610608	0.0201664	0.42998
H3C8	0.0633779	0.00143283	0	0	0	0	0.0169126	0.00116821	0.494825
H4C1	-0.0537076	0.007652	0	0	0	0	-0.0143321	0.0026063	-0.280735
H4C11	0.159879	0.0054109	0	0	0	0	0.0426644	0.00644481	0.531447
H4C12	0.187645	0.0141536	0	0	0	0	0.0500738	0.0106657	0.48486
H4C13	0.0322272	0.00170908	0	0	0	0	0.00859995	0.000659269	0.334938
H4C14	0.222803	0.0117377	0	0	0	0	0.0594559	0.0128442	0.524616
H4C15	0.0753614	0.00737662	0	0	0	0	0.0201105	0.0030796	0.362389
H4C4	0.112976	0.00212827	0	0	0.0695308	0.00136339	0.0485073	0.00325751	0.849893
H4C5	0.513787	0.0186891	0	0	0	0	0.137106	0.0566325	0.576134
H4C7	-0.042542	0.00218026	0.0933495	0.0189015	0	0	0.0321756	0.0129065	0.283219
H4C8	1.15726	0.0470334	0	0	-0.198239	0.00311874	0.256474	0.315353	0.456715
H4C9	0	0	0	0	-0.370407	0.0674665	-0.0978042	0.0444759	-0.463762
HLA-DMA	0	0	-0.207599	0.0067952	-0.0784165	0.00369589	-0.117507	0.0120561	-1.07019
HLA-DMB	0.0740743	0.00685027	-0.231213	0.0130796	0	0	-0.0880457	0.0265668	-0.54018
HLA-DOA	-0.0840871	0.00830042	-0.160897	0.00787977	0	0	-0.0974639	0.0103482	-0.958103
HLA-DOB	-0.132727	0.0250954	-0.0563888	0.0269913	0.266185	0.00484719	0.00857258	0.0453815	0.0402413
HLA-DPA1	-0.107871	0.00868978	-0.227927	0.0108043	0.246165	0.00550122	-0.0700675	0.0472297	-0.32241
HLA-DPB1	-0.0866955	0.0105289	-0.584253	0.016983	-0.183489	0.00281636	-0.344017	0.0631898	-1.36853
HLA-DQA1	0	0	-0.362045	0.232447	-0.671324	0.0422773	-0.346078	0.1799	-0.815942
HLA-DQA2	0.0160585	0.00202542	0	0	-0.0653091	0.00472106	-0.0129592	0.00281416	-0.24429
HLA-DQB1	0.212359	0.0764184	-0.160735	0.0443447	0	0	-0.0182807	0.064817	-0.0718041
HLA-DRA	0.0602641	0.00457422	-0.604477	0.00681506	0.0501398	0.00770309	-0.252542	0.114667	-0.745784
HLA-DRB1	0.261615	0.285475	0	0	0	0	0.0698129	0.0895704	0.233267
HLA-DRB3	0.0492217	0.016112	0	0	0	0	0.013135	0.00477354	0.190112
HLA-DRB4	0.31128	0.075064	-0.632743	0.35931	0	0	-0.211977	0.355184	-0.355682
HLA-DRB5	0.314554	0.486489	0	0	0	0	0.0839399	0.149179	0.217327
IFNG	0	0	-0.170016	0.0378311	-0.224573	0.034405	-0.138575	0.0343169	-0.748048
IL10	0	0	0.646557	0.0315689	0	0	0.301484	0.118754	0.874863
MACROH2A1	0.14056	0.0028049	-0.0731783	0.00220336	0.817029	0.0247183	0.219119	0.144318	0.576791
MACROH2A2	-0.184501	0.00335659	-0.136492	0.018101	0.0636569	0.00501002	-0.0960719	0.0202701	-0.674789
RO60	-0.0559802	0.00340351	-0.115612	0.00209166	0.31328	0.00608503	0.0138726	0.0362812	0.0728309
SNRPB	0	0	0.182687	0.00323629	-0.333971	0.00708214	-0.00299773	0.0483831	-0.0136284
SNRPD1	0.0836946	0.00249153	0.0501961	0.00351546	0.218811	0.0233774	0.103516	0.0134473	0.892668
SNRPD3	-0.274815	0.00568931	-0.125327	0.00392812	-0.132903	0.0075508	-0.166867	0.00964064	-1.69949
SSB	-0.0439112	0.00148218	-0.159786	0.004316	0	0	-0.0862248	0.00739304	-1.00282
TNF	-0.151924	0.134951	0.451889	0.0441203	0.156125	0.00218765	0.211395	0.120289	0.60951
TRIM21	0.163895	0.00847877	0.441048	0.00565994	0.145917	0.00117967	0.287922	0.0258091	1.79221
From	To	Mean in Illumina	variance in Illumina	Mean in Affimetrix	variance in Affimetrix	Mean in Hitachisoft	variance in Hitachisoft	Mean	sigma	standard_mean
C1R	C2	-0.453862	0.567065	0	0	0	0	-0.121115	0.191624	-0.276676
C1QB	C2	-0.253106	0.0267232	0.104857	0.0125462	0.536668	0.0460707	0.123056	0.108274	0.373974
C2	C3	-0.189923	0.0149553	0.183028	0.191139	0	0	0.0346631	0.117162	0.101268
CD40LG	CD40	-0.177593	0.0266395	0.276634	0.0273561	0	0	0.081601	0.0573062	0.340874
C1QA	C2	0	0	0	0	-0.213024	0.0226238	-0.056248	0.0147921	-0.46248
C1S	C4A	0	0	0	0	-0.0976804	0.0225931	-0.025792	0.00781975	-0.291668
C1S	C2	0	0	0.0730753	0.0646395	0.0502184	0.00582546	0.0473343	0.0325944	0.262183
C1QB	C4A	0	0	0	0	1.11303	0.180224	0.293889	0.288322	0.547323
C1R	C4A	0	0	0	0	1.05039	0.152648	0.277351	0.25471	0.54955
C1QA	C4A	0.122328	0.123284	0	0	0	0	0.0326438	0.0358263	0.172464
CD86	CD28	0.181298	0.0747629	0	0	-1.06104	0.116089	-0.231782	0.302916	-0.421133
C4B	C3	0.280912	0.0174922	0	0	0	0	0.0749626	0.0201064	0.528661
C4A	C3	0.293239	0.0253298	0	0	0	0	0.078252	0.0235825	0.509566
CD80	CD28	0.313884	0.271546	0	0	-0.139346	0.0462123	0.0469676	0.113878	0.139181
C1QC	C2	0.392048	0.259913	0	0	0	0	0.104619	0.0994293	0.331784
C1R	C4B	0.849548	0.171447	0	0	0	0	0.226705	0.186953	0.524318

## Sheet: TCR
NODES	Mean in Illumina	variance in Illumina	Mean in Affimetrix	variance in Affimetrix	Mean in Hitachisoft	variance in Hitachisoft	Mean	sigma	standard_mean
AKT1	0	0	-2.64315	9.9058	0.1624	0.0136462	-1.1896	6.47205	-0.467606
AKT2	5.30571	10.5422	-1.53125	29.8522	0.253691	0.162502	0.768824	24.8073	0.154361
AKT3	2.6052	4.36509	1.34255	28.6302	-0.0998884	0.00277288	1.29486	15.4932	0.328966
BCL10	0.0219913	0.00247572	0.3826	0.0174207	0.326692	0.0134927	0.270533	0.0357253	1.43131
CARD11	-7.44165	11.4664	-1.24597	4.52285	0	0	-2.56682	14.082	-0.684011
CBLB	-0.195468	0.00848934	-0.163443	0.0062045	0	0	-0.128374	0.011331	-1.20599
CD247	0	0	2.39826	39.085	-0.155358	0.00297714	1.07727	19.7536	0.242382
CD28	-0.21496	0.0061985	-0.362136	0.0132219	0.209509	0.00972881	-0.170904	0.0662515	-0.66398
CD3D	-0.246074	0.00591548	-0.220566	0.0133759	0.0434071	0.00322253	-0.157052	0.023342	-1.02796
CD3E	-0.349799	0.0107485	-0.203576	0.0119503	-0.115294	0.00291439	-0.218714	0.016861	-1.68436
CD3G	-0.200754	0.0194074	-0.331633	0.0165608	0	0	-0.20821	0.0315875	-1.1715
CD4	-0.173027	0.0124739	-0.2194	0.0058108	0.166971	0.0144269	-0.104389	0.0367465	-0.544563
CD40LG	-2.03587	2.98229	-1.82857	4.32386	0.0866543	0.00768301	-1.37305	3.59594	-0.724068
CD8A	0	0	-0.0907767	0.023099	-0.0594279	0.00134055	-0.0580201	0.0125335	-0.518254
CDC42	0	0	7.20772	62.1062	0.178385	0.00308611	3.40801	41.5788	0.528523
CDK4	7.7079	40.6159	3.58882	27.6019	0	0	3.73032	31.6537	0.663031
CHUK	0	0	-2.28561	7.20501	0.042696	0.00534845	-1.05449	4.6855	-0.487151
CSF2	-3.72823	3.42733	0.220997	0.0116817	-0.356916	0.0109473	-0.986086	3.71617	-0.511525
CTLA4	0	0	-3.90705	35.2412	0	0	-1.82183	20.2316	-0.405035
DLG1	2.05502	3.33352	1.20163	0.975959	0.227374	0.0203235	1.16874	1.79796	0.871621
FOS	0.155739	0.0424392	-24.2224	194.351	0.0702617	0.00357305	-11.2346	238.013	-0.728211
FYN	0	0	-2.06475	2.44133	0.0646353	0.0105673	-0.945711	2.23579	-0.632474
GRAP2	-5.12582	16.7259	0	0	-0.0798829	0.0018602	-1.38894	9.54771	-0.449503
GRB2	2.00256	3.02218	-2.4566	2.21305	-0.227143	0.00364107	-0.671079	5.28681	-0.291862
GSK3B	0.0761336	0.00505864	2.10242	2.49633	-0.0182205	0.00321797	0.995848	2.23723	0.66579
HRAS	-1.69197	1.35275	-2.24563	6.79696	0.305222	0.0091928	-1.41804	4.66194	-0.656756
ICOS	-0.145696	0.0130536	-0.0368544	0.0219352	0	0	-0.0560643	0.0168663	-0.431695
IFNG	-11.9112	770.425	0	0	0	0	-3.17855	233.348	-0.208078
IKBKB	5.61761	19.4162	-5.24489	12.4076	0.0968469	0.00149866	-0.921	31.3699	-0.164438
IKBKG	-1.58237	20.1357	3.40292	19.6165	-0.0943998	0.00233942	1.13957	19.2924	0.259446
IL10	-5.6632	16.619	17.2651	109.219	0	0	6.53935	160.153	0.516734
IL2	-0.553944	0.117616	25.2222	220.021	0.0441905	0.00604807	11.6248	264.211	0.71517
IL4	2.15386	2.57324	-16.5592	296.909	0.603329	0.183479	-6.98738	219.554	-0.471567
IL5	-3.13514	16.2713	-22.4626	212.533	-0.0894392	0.0245008	-11.3344	212.885	-0.77683
ITK	-0.395025	0.00839026	-0.497913	0.0139831	0.333999	0.0586867	-0.249396	0.148755	-0.646627
JUN	25.4518	1249.2	-6.67395	93.5182	0.942657	0.127394	3.92882	555.429	0.166705
KRAS	1.48346	1.44767	1.55022	2.13325	0.0747592	0.00610086	1.13846	1.79586	0.849537
LAT	1.34966	9.57878	1.88387	15.0905	-0.119247	0.00246367	1.20711	10.2809	0.37647
LCK	-1.73521	12.519	-1.597	32.4529	0	0	-1.20772	19.0074	-0.277015
LCP2	0	0	4.38829	87.6267	0	0	2.04622	45.6521	0.302847
MALT1	-0.044042	0.00225091	-0.228569	0.00688763	0.201505	0.0306146	-0.0651261	0.0432543	-0.313141
MAP2K1	3.62158	4.84257	0	0	0.0389021	0.00480108	0.976704	3.83998	0.498423
MAP2K2	3.76118	8.57452	0	0	0	0	1.00369	5.05581	0.446378
MAP2K7	0.0586081	0.00252676	0	0	0.0930118	0.00351779	0.0401991	0.00318809	0.711953
MAP3K14	1.89644	1.20991	-0.734147	4.33394	0.167864	0.0139908	0.20807	3.52265	0.11086
MAP3K7	-1.76192	7.61402	-0.53883	0.00239153	-0.156746	0.0068569	-0.762816	2.42315	-0.490038
MAP3K8	5.56906	118.968	-4.64015	7.32857	0	0	-0.677537	53.0212	-0.0930483
MAPK1	-0.0425755	0.00591776	-1.16764	8.31473	0.0453003	0.00445964	-0.543863	4.22083	-0.264722
MAPK11	0	0	8.62615	62.0299	-0.110684	0.00213808	3.99308	47.6802	0.578281
MAPK12	1.00295	3.03153	-0.315518	0.0200764	-0.138973	0.00762814	0.0838237	1.13328	0.0787406
MAPK13	-4.74208	16.1286	1.10923	12.5423	0.0886543	0.00358831	-0.724808	16.2046	-0.180055
MAPK14	6.05274	3.29813	4.01562	11.2695	0.120222	0.00221935	3.51939	11.0487	1.0588
MAPK3	0	0	-2.42953	33.4189	0.151319	0.0102216	-1.09291	17.1496	-0.263912
MAPK9	0	0	-1.04817	5.33901	-0.0669409	0.00216436	-0.506431	2.74712	-0.305549
NCK1	-0.150162	0.00459744	-0.310428	0.004677	0.142259	0.00761165	-0.147259	0.0400276	-0.73604
NCK2	-0.0377364	0.00431056	0.170789	0.00487052	0	0	0.0695676	0.012563	0.620669
NFATC1	0.497739	0.438104	0	0	0	0	0.132824	0.165379	0.326614
NFATC2	0.0326493	0.00191115	0	0	-0.084207	0.00285968	-0.0135219	0.003239	-0.237592
NFATC3	-10.2335	31.1276	-7.17682	35.8551	0	0	-6.07734	40.0547	-0.960255
NFKB1	-5.63419	9.8805	-3.26182	3.36189	0.0567981	0.0114325	-3.00947	8.58337	-1.02721
NFKBIA	-4.30393	45.9339	-8.05246	42.5573	0.60865	0.00893007	-4.74261	44.8881	-0.707867
NFKBIB	-0.551005	2.71868	-6.33599	61.1721	-0.0348849	0.00199648	-3.11067	38.3743	-0.502151
NFKBIE	-4.79841	13.8512	0	0	0	0	-1.28047	8.20087	-0.447137
NRAS	-1.05694	3.14585	-4.85052	7.24559	-0.101062	0.00622476	-2.57049	8.88376	-0.862418
PAK1	-6.47746	30.4853	0	0	0.134943	0.00194	-1.6929	16.471	-0.41713
PAK2	-1.2692	2.98462	0.71135	1.18009	0.380967	0.019407	0.0935987	2.04723	0.0654164
PAK3	0.0457342	0.00332291	19.6989	69.7386	0.235224	0.024257	9.25975	127.741	0.819284
PAK4	1.67135	3.02435	2.85756	7.76082	-0.309544	0.0129785	1.69673	6.12871	0.685375
PAK5	0.0385143	0.00100023	0.32649	0.0190538	0.266138	0.0638164	0.23279	0.0406136	1.15512
PAK6	-0.148626	0.00274836	-6.81929	22.0406	-0.195675	0.00473354	-3.27111	21.279	-0.709119
PDCD1	1.50401	11.2356	-7.23398	93.5872	-0.126486	0.00251815	-3.00519	62.6158	-0.379779
PDPK1	1.73439	0.579365	0	0	-0.423745	0.0105639	0.350941	0.884374	0.373179
PIK3CA	0	0	1.24492	1.41276	0	0	0.580495	1.04445	0.568007
PIK3CB	-0.500957	2.24295	0	0	0.0535284	0.00878194	-0.119548	0.654294	-0.147794
PIK3CD	1.19714	3.4593	1.23029	2.04005	-0.0521818	0.00882764	0.879355	2.19239	0.593889
PIK3R1	-1.55277	1.27569	-0.701704	3.03396	0.167351	0.162317	-0.697375	2.19207	-0.47102
PIK3R2	-0.0434645	0.0112727	1.61757	2.10259	-0.0807373	0.00281614	0.721342	1.68613	0.555515
PIK3R3	0.032836	0.00272858	-1.35189	9.69433	0.0508596	0.00289961	-0.608184	5.00516	-0.271848
PLCG1	-4.10453	7.25991	-0.799429	3.603	-0.0828826	0.021481	-1.48996	6.19862	-0.59845
PPP3CA	0.0970864	0.00469049	-0.146948	0.00244853	0.185509	0.00614233	0.00637012	0.0256456	0.0397778
PPP3CB	0	0	-0.108299	0.00396089	0	0	-0.0504992	0.0047658	-0.731504
PPP3CC	-0.191591	0.00693405	-0.358644	0.00527442	0	0	-0.21836	0.0264014	-1.34388
PPP3R1	0.153351	0.0106605	-0.377696	0.0156118	0.0237677	0.00341283	-0.128919	0.0673488	-0.496766
PPP3R2	0.0400727	0.00405828	0	0	0	0	0.0106936	0.00139713	0.28609
PRKCQ	-6.28826	9.98845	-0.623765	3.49779	-0.0426917	0.00491665	-1.98018	11.1105	-0.594068
PTPN6	0	0	0	0	0.30979	0.00439399	0.0817985	0.0198096	0.581176
PTPRC	-0.158175	0.00605366	-0.193811	0.00303416	0.28522	0.0118953	-0.0572709	0.048563	-0.259885
RAF1	0.0761894	0.00376714	0	0	0.175429	0.0113862	0.0666527	0.00924431	0.693235
RASGRP1	-5.12189	22.5103	0	0	0.0394659	0.00366564	-1.35638	11.1692	-0.405854
RELA	1.9449	17.9217	0.892379	0.767448	0.0825563	0.00354176	0.956912	5.60812	0.404076
RHOA	0	0	0	0	0.29824	0.00940046	0.0787488	0.0197668	0.560113
SOS1	4.76588	14.2181	-1.80369	1.84888	0	0	0.430748	12.0489	0.124094
SOS2	1.52264	6.06035	-3.83611	2.12189	0	0	-1.38243	8.17607	-0.48347
TEC	0	0	-0.130306	0.00793659	0	0	-0.0607605	0.00792637	-0.682471
TNF	0	0	-16.9553	260.443	0.330459	0.00890462	-7.81887	194.39	-0.560799
VAV1	-0.117116	0.0118444	-0.704317	3.43322	-0.0781554	0.00434751	-0.380307	1.69714	-0.291927
VAV2	2.61283	10.5296	-0.728552	2.19995	0.200689	0.00351042	0.410518	5.748	0.171227
VAV3	0	0	0	0	-0.0567347	0.00142181	-0.0149805	0.00100092	-0.473507
ZAP70	-3.98449	3.3204	-9.48941	61.896	0	0	-5.48811	45.854	-0.810465
From	To	Mean in Illumina	variance in Illumina	Mean in Affimetrix	variance in Affimetrix	Mean in Hitachisoft	variance in Hitachisoft	Mean	sigma	standard_mean
PIK3R2	AKT2	0	0	0.172668	0.143483	-2.07239	0.825598	-0.466689	1.21502	-0.423386
NFKB1	IL10	0.319343	0.0385526	-0.975951	0.721767	-1.20174	0.468167	-0.687172	0.850926	-0.744937
PDPK1	AKT2	0	0	0	0	-1.16266	0.305773	-0.306994	0.343421	-0.523861
PIK3R3	AKT2	0.320172	0.078324	-0.0727374	0.0167712	-1.06949	2.02039	-0.230872	0.840733	-0.251792
MAPK11	NFATC2	0	0	0	0	-0.97002	0.0360803	-0.256129	0.192375	-0.583962
CD3E	FYN	-0.193877	0.0274898	-0.105301	0.0151447	-0.682915	0.0632564	-0.281158	0.0903946	-0.935145
NCK2	PAK3	0	0	-1.13016	0.367589	-0.622605	0.303011	-0.691381	0.471336	-1.00705
PIK3CA	AKT1	0.239099	0.0743765	0	0	-0.585153	0.0475457	-0.0907021	0.129841	-0.251717
IKBKB	NFKBIA	0.569526	0.740179	0.930745	0.525083	-0.573603	0.214353	0.434523	0.887527	0.461234
FOS	CSF2	0	0	0	0	-0.524157	0.0453901	-0.138401	0.0653741	-0.541298
VAV1	RHOA	0	0	0.266588	0.0648089	-0.510531	0.0564608	-0.010495	0.146978	-0.0273751
MAPK13	NFATC2	0	0	-0.148259	0.0311339	-0.494546	0.0531785	-0.199714	0.0635017	-0.792532
NRAS	RAF1	0	0	0.0724734	0.0739127	-0.43249	0.0507075	-0.0804029	0.0932273	-0.26333
PDPK1	AKT3	0	0	0	0	-0.369492	0.00834451	-0.0975624	0.0287334	-0.575558
NFATC1	CSF2	0	0	0	0	-0.368553	0.0475452	-0.0973147	0.0389496	-0.493091
PPP3R1	NFATC1	-0.0496111	0.0049275	0	0	-0.346856	0.0472525	-0.104825	0.0352273	-0.5585
MAPK13	NFATC1	0	0	-0.1789	0.0308771	-0.345102	0.0520462	-0.174542	0.0440456	-0.831665
MAP2K1	MAPK1	0	0	-0.228595	0.0300374	-0.328037	0.0484219	-0.193209	0.0422421	-0.940057
MAP2K7	MAPK9	0	0	0.129933	0.0976317	-0.319348	0.0288062	-0.0237355	0.087368	-0.0803012
PIK3R2	AKT1	0.115848	0.0139757	0.528463	0.156921	-0.295208	0.0503791	0.199384	0.207264	0.437955
PTPN6	CTLA4	0	0	0.311781	0.247863	-0.270988	0.0610399	0.0738278	0.19096	0.168946
MAP2K1	MAPK3	0	0	0	0	-0.267172	0.110984	-0.0705455	0.043176	-0.339506
ICOS	PIK3CB	0.0651531	0.0295681	0	0	-0.207923	0.018955	-0.0375147	0.024036	-0.241975
GSK3B	NFATC1	0	0	0.353723	0.234536	-0.197113	0.035013	0.112891	0.174464	0.270276
IKBKB	NFKBIE	0.595108	0.223198	0	0	-0.194913	0.0985236	0.107341	0.178593	0.254
AKT1	GSK3B	0	0	-0.0811874	0.02072	-0.163903	0.0140348	-0.0811347	0.0169514	-0.623167
CD28	GRB2	-0.258216	0.0526573	0.316588	0.0429875	-0.160593	0.0134544	0.0363126	0.107668	0.110666
NFKBIE	NFKB1	-0.130687	0.0473186	0.58963	0.0461816	-0.160363	0.0614921	0.197722	0.184764	0.459988
FYN	LCK	-0.303249	0.105616	0.165251	0.328941	-0.128519	0.0327796	-0.0378027	0.230427	-0.078751
NFATC3	CSF2	0	0	0	0	-0.105489	0.00301422	-0.0278539	0.00295833	-0.512109
ICOS	PIK3CA	0	0	0.0598184	0.0140816	-0.0974034	0.0143338	0.00217399	0.0145198	0.0180417
PDPK1	AKT1	-0.177762	0.0780252	0	0	-0.0953433	0.025046	-0.0726113	0.0329948	-0.399743
MAPK3	FOS	0	0	-0.237651	0.159419	-0.093007	0.00875965	-0.135373	0.0869421	-0.459109
HRAS	RAF1	0	0	-0.105571	0.0595842	-0.0916261	0.029923	-0.0734205	0.0377078	-0.378096
ITK	VAV2	0	0	0.0729222	0.0207007	-0.0829996	0.00291235	0.0120874	0.014574	0.100125
PPP3CB	NFATC2	0	0	0	0	-0.082328	0.00832889	-0.0217383	0.00351632	-0.366591
DLG1	MAPK11	-0.234757	0.0360098	-0.813509	1.53909	-0.0767177	0.00620407	-0.462236	0.840101	-0.50431
PIK3CD	AKT1	0.106991	0.0219585	0	0	-0.0618988	0.0336597	0.0122068	0.0186647	0.0893493
PTPN6	CD247	0	0	-0.259042	0.274898	-0.0611369	0.0321445	-0.136932	0.150196	-0.353327
JUN	TNF	-0.590457	0.100845	0.620701	0.275695	-0.0592683	0.0027882	0.116213	0.416308	0.180114
NFKBIA	RELA	0.294761	0.0286883	-0.0687027	0.00670051	-0.0394974	0.0151015	0.0361935	0.0392557	0.182675
ITK	VAV1	0	0	0.0665464	0.0284921	-0.023595	0.00360683	0.0247999	0.0158349	0.19708
NFATC2	IL2	0	0	-1.8464	0.578076	0	0	-0.860962	1.11798	-0.814268
NFKB1	TNF	1.79597	0.945197	-1.17601	1.16893	0	0	-0.0691053	2.29814	-0.0455851
NCK1	PAK3	0	0	-1.16292	0.295726	0	0	-0.542259	0.474452	-0.787246
MAPK9	JUN	0	0	-0.977527	0.546122	0	0	-0.455813	0.492457	-0.649535
NFATC2	IL10	0	0	-0.887544	0.513666	0	0	-0.413855	0.435557	-0.627084
JUN	IL2	0.0536185	0.0012228	-0.733455	0.197225	0	0	-0.327696	0.236518	-0.673812
CBLB	ZAP70	0.250999	0.0106747	-0.591632	0.0752257	0	0	-0.208893	0.174317	-0.500328
NFATC3	IFNG	0	0	-0.412944	0.666337	0	0	-0.192553	0.353145	-0.324021
PPP3CA	NFATC3	0.194188	0.044546	-0.390433	0.135594	0	0	-0.130236	0.139296	-0.348949
VAV2	CDC42	0.142132	0.0626336	-0.374454	0.240427	0	0	-0.136676	0.180915	-0.321334
RELA	CDK4	0	0	-0.354726	0.193534	0	0	-0.165406	0.121558	-0.474416
ZAP70	MAPK13	0.645592	0.303607	-0.343854	0.0708032	0	0	0.0119422	0.280245	0.0225587
NFATC3	IL4	0	0	-0.313048	1.0491	0	0	-0.145972	0.513575	-0.203689
PPP3CA	NFATC2	0	0	-0.299118	0.145706	0	0	-0.139476	0.0902078	-0.464386
NCK2	LCP2	0.237861	0.10187	-0.297289	0.11106	0	0	-0.0751497	0.129633	-0.208723
FOS	IFNG	0	0	-0.296111	0.0544598	0	0	-0.138074	0.0472151	-0.635438
VAV3	CDC42	0.0615222	0.0145068	-0.292464	0.456319	0	0	-0.119956	0.243154	-0.243266
DLG1	MAPK14	-0.405775	0.0510179	-0.285796	0.279619	0	0	-0.241547	0.167678	-0.58988
NFKB1	IL2	0	0	-0.275318	0.717945	0	0	-0.128379	0.353636	-0.215881
PIK3R3	AKT1	0	0	-0.269092	0.0227331	0	0	-0.125475	0.0286206	-0.741684
GRB2	LAT	-0.183825	0.067946	-0.255553	0.0391162	0	0	-0.168217	0.0475441	-0.771474
VAV1	CDC42	-0.110804	0.0121273	-0.253114	0.184025	0	0	-0.147593	0.100412	-0.465773
NCK1	LCP2	0.174548	0.0586393	-0.234713	0.0923089	0	0	-0.062866	0.0885572	-0.211253
NFATC3	CDK4	-0.496884	0.186135	-0.228112	0.0907918	0	0	-0.238962	0.125051	-0.675748
AKT3	GSK3B	0	0	-0.213781	0.0361439	0	0	-0.0996843	0.0282273	-0.593325
ICOS	PIK3R3	0	0	-0.197449	0.0966272	0	0	-0.0920688	0.0547587	-0.393446
FOS	IL5	0	0	-0.197302	0.0486646	0	0	-0.0920005	0.0323797	-0.511274
ZAP70	MAPK14	-0.465617	0.0373119	-0.193299	0.0636181	0	0	-0.214386	0.0689368	-0.816526
PLCG1	LCP2	0	0	-0.192021	0.0598868	0	0	-0.0895379	0.0371009	-0.464852
ZAP70	MAPK11	0.218337	0.0263357	-0.191238	0.350169	0	0	-0.0309086	0.199128	-0.0692648
CARD11	IKBKG	-0.198439	0.019928	-0.180462	0.0877541	0	0	-0.137102	0.0531336	-0.594785
VAV2	LCP2	0	0	-0.173794	0.119116	0	0	-0.0810388	0.0630598	-0.322713
MALT1	IKBKG	0.165947	0.118813	-0.170706	0.0677227	0	0	-0.0353154	0.0829738	-0.122601
ZAP70	DLG1	-0.280425	0.0627506	-0.141169	0.0119369	0	0	-0.140658	0.032804	-0.776608
PIK3R2	AKT3	0	0	-0.138786	0.137609	0	0	-0.0647148	0.0689596	-0.246437
CBLB	LCK	0	0	-0.136052	0.0931857	0	0	-0.0634401	0.0480583	-0.289387
TEC	PLCG1	0	0	-0.134871	0.0339305	0	0	-0.0628893	0.0203484	-0.440871
LCK	ZAP70	0.271564	0.0314834	-0.131448	0.0714845	0	0	0.0111748	0.0693458	0.0424356
PPP3R2	NFATC2	0	0	-0.124872	0.0069183	0	0	-0.0582268	0.00710648	-0.69071
VAV1	LCP2	-0.102793	0.0188699	-0.121366	0.0890464	0	0	-0.0840228	0.0491854	-0.37886
FOS	CDK4	0	0	-0.11776	0.00554615	0	0	-0.0549104	0.00603721	-0.706703
NFKBIA	NFKB1	0.233023	0.0158163	-0.110363	0.0124105	0	0	0.0107218	0.0300621	0.0618383
NFKB1	CDK4	0	0	-0.108391	0.148081	0	0	-0.0505418	0.0719729	-0.188394
CD28	PIK3R2	0	0	-0.105358	0.0210679	0	0	-0.0491277	0.0125863	-0.437903
NCK2	PAK1	0.180402	0.22937	-0.100991	0.057283	0	0	0.00104966	0.101358	0.00329698
ICOS	PIK3R2	0	0	-0.100303	0.0209574	0	0	-0.0467707	0.012276	-0.422129
PPP3R2	NFATC1	0	0	-0.0936469	0.00658798	0	0	-0.0436668	0.00525439	-0.602407
TEC	LCP2	0	0	-0.09258	0.0474281	0	0	-0.0431693	0.0242484	-0.277226
SOS2	RASGRP1	0	0	-0.0924966	0.120758	0	0	-0.0431304	0.0584378	-0.178417
MAP3K14	IKBKG	-0.18331	0.0692328	-0.0872185	0.105858	0	0	-0.0895864	0.0723242	-0.33312
CD28	PIK3R1	0.30278	0.0425872	-0.0674642	0.0304002	0	0	0.04934	0.0496918	0.221338
TEC	VAV1	0	0	-0.0551542	0.0323317	0	0	-0.025718	0.0158331	-0.204388
ICOS	PIK3CD	-0.126793	0.0471849	-0.0346481	0.020334	0	0	-0.0499914	0.0244238	-0.319881
HRAS	JUN	-1.16601	3.95794	0	0	0	0	-0.311155	1.32219	-0.270602
NFKBIE	RELA	-0.814628	0.0858286	0	0	0	0	-0.217387	0.152736	-0.55624
NFATC1	CDK4	-0.491539	0.458713	0	0	0	0	-0.131169	0.169679	-0.318433
RAF1	MAP2K2	-0.409288	0.108717	0	0	0	0	-0.10922	0.0617849	-0.439401
TEC	VAV2	-0.406426	0.265992	0	0	0	0	-0.108456	0.103298	-0.33745
ZAP70	LCP2	-0.399374	0.112633	0	0	0	0	-0.106575	0.0612614	-0.430586
CD8B	LCK	-0.29702	0.0827603	0	0	0	0	-0.079261	0.0393447	-0.399592
RELA	IFNG	-0.278685	0.734854	0	0	0	0	-0.0743681	0.211293	-0.161787
PIK3R1	AKT1	-0.273071	0.0397142	0	0	0	0	-0.07287	0.0251865	-0.459161
PIK3CB	PDPK1	-0.255421	0.0122613	0	0	0	0	-0.0681601	0.0160357	-0.538253
PPP3R2	NFATC3	-0.149896	0.0319282	0	0	0	0	-0.0400003	0.012916	-0.351965
PIK3CD	AKT3	-0.143736	0.0108582	0	0	0	0	-0.0383566	0.00693957	-0.460441
MAP2K7	MAP3K7	-0.113917	0.0878253	0	0	0	0	-0.0303992	0.0259754	-0.188617
FOS	IL4	-0.0952957	0.00158591	0	0	0	0	-0.02543	0.00219989	-0.542183
PIK3CB	AKT1	-0.0909792	0.0221088	0	0	0	0	-0.0242782	0.00751921	-0.279982
JUN	CDK4	-0.0355203	0.00486868	0	0	0	0	-0.00947873	0.00154607	-0.241066
JUN	IL5	0.0665667	0.0022146	0	0	0	0	0.0177636	0.00145789	0.46523
BCL10	MAP3K7	0.106297	0.058871	0	0	0	0	0.0283657	0.0179205	0.211894
NFATC3	IL10	0.12436	0.135808	0	0	0	0	0.033186	0.0392667	0.167472
CD4	LCK	0.277645	0.0489822	0	0	0	0	0.0740906	0.0281525	0.441575
NFKB1	IL5	0.359149	0.0313089	0	0	0	0	0.0958404	0.0335906	0.522926
ZAP70	LAT	0.395682	0.0656079	0	0	0	0	0.105589	0.0481384	0.481254
BCL10	IKBKG	0.531472	0.105456	0	0	0	0	0.141825	0.0834032	0.491092
LAT	GRAP2	0.683119	0.279263	0	0	0	0	0.182293	0.16582	0.447664
MAPK13	NFATC3	0.302739	0.0160023	0.0428643	0.0247725	0	0	0.100774	0.0309802	0.572543
CD8A	LCK	0.231405	0.0272974	0.0546307	0.0341696	0	0	0.0872251	0.0312904	0.493101
PLCG1	RASGRP1	0.756915	0.228469	0.0581139	0.0393513	0	0	0.229084	0.181298	0.538018
PLCG1	LAT	-0.321491	0.0648408	0.0608625	0.0680282	0	0	-0.0574113	0.0750363	-0.209586
MAP3K8	MAP3K14	-0.213688	0.0154239	0.0974026	0.071486	0	0	-0.0116055	0.0539237	-0.0499775
NCK1	PAK1	0.519553	0.12976	0.101199	0.0460843	0	0	0.185833	0.0983906	0.592442
MAPK12	NFATC3	0.264496	0.0694689	0.107826	0.00722852	0	0	0.12086	0.0313914	0.682147
PPP3R1	NFATC2	0	0	0.119657	0.018407	0	0	0.0557953	0.0121462	0.506264
PRKCQ	CARD11	0.774705	0.125492	0.131015	0.0557002	0	0	0.267825	0.155892	0.678327
ITK	PLCG1	0.366109	0.0605211	0.134557	0.0299011	0	0	0.16044	0.0485623	0.728055
TEC	VAV3	0	0	0.138923	0.0169731	0	0	0.0647789	0.0127174	0.574426
ICOS	PIK3R1	-0.0925276	0.0174004	0.145769	0.0302407	0	0	0.0432796	0.0290639	0.253867
PIK3R3	AKT3	0	0	0.149065	0.0160847	0	0	0.0695078	0.01303	0.608922
GRAP2	LCP2	0	0	0.151503	0.0168325	0	0	0.0706444	0.0135611	0.60664
GRB2	SOS1	-0.531324	0.171899	0.175063	0.0185247	0	0	-0.0601557	0.140516	-0.160477
PPP3CC	NFATC3	-0.070411	0.0439309	0.195864	0.0709163	0	0	0.0725402	0.0587399	0.299304
ICOS	CD40LG	0.189947	0.0393145	0.246992	0.0773487	0	0	0.165859	0.0571235	0.693954
NFATC3	IL5	-0.213275	0.0949935	0.269969	0.58139	0	0	0.068971	0.337813	0.118667
CBLB	FYN	0.183383	0.0269318	0.270464	0.0190558	0	0	0.175052	0.028513	1.03668
PPP3CB	NFATC3	0.468154	0.0291821	0.273603	0.0478339	0	0	0.252508	0.0597237	1.03324
MAP3K14	CHUK	0	0	0.285428	0.123595	0	0	0.133093	0.0779063	0.476835
MAP3K14	IKBKB	-0.288921	0.0673105	0.293134	0.0597721	0	0	0.0595865	0.104626	0.184216
MAP3K7	IKBKB	-0.435119	0.182162	0.321348	0.0824564	0	0	0.033729	0.184596	0.0785041
NCK1	PAK6	0	0	0.32822	0.093463	0	0	0.153046	0.0703907	0.576853
PIK3CB	AKT2	-0.331968	0.0245434	0.32988	0.0657768	0	0	0.0652333	0.113116	0.193958
MAPK1	JUN	-1.19822	1.0856	0.342466	0.417888	0	0	-0.160062	0.896756	-0.169025
PTPN6	ZAP70	0	0	0.347913	0.143974	0	0	0.162229	0.0972572	0.520197
VAV3	LCP2	0	0	0.35507	0.287436	0	0	0.165566	0.165405	0.407097
GRB2	SOS2	-0.178663	0.0732703	0.369698	0.02126	0	0	0.12471	0.0861625	0.424857
MAP2K2	MAPK3	0.0612253	0.0344143	0.377523	0.163635	0	0	0.192374	0.115936	0.564987
MAP2K2	MAPK1	0	0	0.410818	0.040713	0	0	0.191561	0.0609852	0.775702
NCK2	PAK6	0	0	0.435751	0.116175	0	0	0.203187	0.101426	0.638003
NFATC2	IL5	0	0	0.436806	0.518435	0	0	0.203679	0.289225	0.378729
NFATC2	CDK4	0	0	0.468807	0.0748024	0	0	0.218601	0.089575	0.730396
MAPK3	JUN	0	0	0.488252	0.0767092	0	0	0.227668	0.0950955	0.738281
AKT1	MAP3K8	-0.816159	0.588092	0.511441	0.0893248	0	0	0.0206856	0.497883	0.029316
PIK3R1	AKT3	0	0	0.51515	0.0523062	0	0	0.24021	0.0904332	0.798781
NFKB1	IL4	-0.102871	0.0161596	0.586885	1.74377	0	0	0.246208	0.920229	0.256658
MAPK14	NFATC3	0.209738	0.187832	0.608261	0.0874748	0	0	0.339597	0.159845	0.849403
NFATC2	TNF	1.43629	1.51389	0.742098	0.635301	0	0	0.729314	0.975616	0.738372
NRAS	JUN	0	0	0.898492	0.171196	0	0	0.41896	0.280732	0.790727
FYN	ZAP70	0	0	1.05364	0.270654	0	0	0.491306	0.402484	0.774422
NFATC2	IFNG	-2.31968	1.34346	1.06848	0.621204	0	0	-0.120791	2.60185	-0.0748845
RELA	IL5	0	0	1.68009	1.24007	0	0	0.783411	1.2807	0.692255
NFATC1	IL4	0	0	1.97753	2.39492	0	0	0.922108	2.08995	0.637843
ITK	VAV3	0	0	-0.0739779	0.0149575	0.0246691	0.00117958	-0.0279815	0.00921564	-0.29148
PTPRC	FYN	-0.0980016	0.0273037	0	0	0.0554158	0.0118225	-0.0115198	0.0136489	-0.0986048
NFATC3	TNF	0	0	1.86749	0.712448	0.0705488	0.00234959	0.889426	1.16927	0.822529
MAPK12	NFATC2	0	0	0	0	0.0721263	0.0169956	0.0190446	0.00549851	0.256832
MAPK1	FOS	0	0	4.12842	0.868464	0.085629	0.0191667	1.94766	4.56599	0.911477
RAF1	MAP2K1	-0.394895	0.0613992	0	0	0.0865685	0.0179034	-0.0825213	0.0578947	-0.342963
MAPK12	NFATC1	0	0	0.0643462	0.00825985	0.087583	0.0159068	0.05313	0.00918491	0.554373
PIK3R1	AKT2	-0.507754	0.0582432	0.176389	0.0545387	0.0965195	0.026769	-0.0277618	0.133037	-0.0761135
HRAS	FOS	0	0	0	0	0.0996508	0.00917853	0.0263123	0.00435325	0.398797
PPP3CB	NFATC1	0	0	-0.385969	0.0617929	0.116394	0.00813423	-0.149241	0.0817301	-0.522031
DLG1	MAPK12	-0.157611	0.0718735	0	0	0.121358	0.0221346	-0.0100152	0.0354418	-0.0531989
DLG1	MAPK13	0	0	0.253729	0.311199	0.125847	0.0104122	0.151541	0.159095	0.379929
PPP3CA	NFATC1	0	0	0.739459	0.20264	0.126616	0.0120637	0.378236	0.213814	0.817985
PLCG1	PRKCQ	0.761596	0.153299	0.0553989	0.0462113	0.132281	0.00905611	0.263995	0.155988	0.66842
RASGRP1	HRAS	0.172428	0.014236	0.222223	0.0599776	0.138576	0.0790744	0.186224	0.0539972	0.801403
PTPRC	LCK	0.228055	0.0486723	0	0	0.139473	0.0140035	0.0976843	0.0261589	0.60397
PRKCQ	MAP3K7	0.18897	0.0225467	0	0	0.14026	0.0641652	0.0874623	0.0300333	0.504684
CD28	PIK3CD	0	0	-0.168056	0.0204412	0.142628	0.0326197	-0.0407029	0.0350287	-0.217477
PPP3CC	NFATC2	0	0	0.436464	0.0779187	0.159342	0.00832361	0.245593	0.0737478	0.904361
CD28	PIK3R3	0	0	0.354518	0.0971368	0.172851	0.0107146	0.210949	0.0701176	0.796644
NFATC1	TNF	-4.41668	9.1924	0	0	0.17617	0.0398761	-1.13209	6.39566	-0.44765
PIK3CB	AKT3	0	0	0.0644319	0.0630842	0.178957	0.0100307	0.0772967	0.0364814	0.404692
NRAS	FOS	0	0	-0.817469	0.355782	0.180202	0.0148941	-0.333598	0.37872	-0.542081
MAPK14	NFATC1	0	0	-0.35935	0.110433	0.185149	0.0451305	-0.118675	0.118592	-0.344611
PIK3CA	AKT3	-0.243793	0.0206843	-0.943798	0.293102	0.189825	0.0152065	-0.45502	0.379889	-0.738248
VAV2	RHOA	0.135973	0.0837555	0	0	0.197606	0.0727917	0.0884618	0.0489895	0.399672
MAPK11	NFATC1	0	0	0.138384	0.0080879	0.200816	0.0421269	0.117552	0.020654	0.817951
JUN	IFNG	-0.238969	0.0852541	0	0	0.202327	0.0450309	-0.0103463	0.0605816	-0.0420352
PPP3CC	NFATC1	0	0	-0.115198	0.0852245	0.205416	0.00789003	0.000522968	0.0591521	0.00215025
CD247	FYN	0	0	0.0638306	0.0148376	0.213304	0.083091	0.0860856	0.0353612	0.457791
RASGRP1	NRAS	0.12874	0.0331062	0.441815	0.0639364	0.222759	0.053544	0.299188	0.0718177	1.11642
PTPN6	PDCD1	-0.165764	0.192751	0.646437	0.658229	0.243962	0.0271887	0.32161	0.480012	0.464199
NCK1	PAK2	0.139756	0.0324397	-0.0961194	0.0192125	0.258886	0.0803587	0.0608324	0.06235	0.243622
MAPK9	FOS	0	0	-0.993561	1.13496	0.260262	0.038236	-0.394569	0.861827	-0.425023
KRAS	FOS	0	0	0	0	0.272947	0.0109569	0.0720702	0.0173704	0.546829
VAV3	RHOA	-0.127772	0.0193989	-0.30544	0.143553	0.339782	0.167324	-0.0868029	0.187104	-0.200675
NFKB1	IFNG	0.295304	0.924151	0	0	0.346295	0.282673	0.17024	0.347205	0.288915
NCK1	PAK4	0	0	-0.317405	0.0329097	0.379714	0.0510706	-0.0477421	0.111599	-0.142913
RASGRP1	KRAS	-0.15235	0.0152349	-0.133766	0.0188242	0.407248	0.0524783	0.00450256	0.0850087	0.0154429
IKBKB	NFKBIB	0.0792878	0.0438089	0.72362	0.754757	0.445956	0.0479224	0.476329	0.447745	0.711855
CD28	PIK3CA	0	0	-0.247446	0.0141558	0.446867	0.0340467	0.00261099	0.0968617	0.00838936
FOS	TNF	0.59457	0.0749522	-0.266352	0.0596345	0.470356	0.0366414	0.15866	0.218143	0.339702
NFKB1	CSF2	0.330991	0.0266007	0	0	0.545664	0.0238205	0.232406	0.0672299	0.896326
PIK3CD	PDPK1	0	0	0	0	0.547308	0.0380119	0.144514	0.0682462	0.553185
PIK3CD	AKT2	-0.15136	0.034024	-0.12876	0.137029	0.571266	0.422635	0.050409	0.282043	0.0949184
RELA	TNF	0.987995	0.674534	0.386824	1.51961	0.571673	0.0282747	0.594971	0.958608	0.60768
NFATC1	IFNG	4.1349	8.02756	0	0	0.669148	0.502249	1.2801	5.31689	0.555156
NCK2	PAK4	-0.198925	0.0227551	-0.0517486	0.040907	0.734969	0.16883	0.116851	0.210511	0.25468
NFKBIB	NFKB1	0.543283	0.300566	-0.0505843	0.00703664	0.880293	0.119011	0.353827	0.274288	0.675596
RELA	CSF2	0	0	0	0	0.892555	0.0374008	0.235675	0.164685	0.580745
NFATC1	IL10	0.181101	0.292033	0	0	1.73632	0.80186	0.506795	0.837617	0.553745
NCK2	PAK5	0	0	0	0	2.03155	0.797176	0.536422	1.01251	0.533097
PIK3CA	AKT2	0	0	-0.316613	0.305612	2.0401	0.572852	0.391044	1.28655	0.344756

## Sheet: BCR
NODES	Mean in Illumina	variance in Illumina	Mean in Affimetrix	variance in Affimetrix	Mean in Hitachisoft	variance in Hitachisoft	Mean	sigma	standard_mean
INPP5D	-0.0523594	0.0061428	-0.104469	0.00284365	-0.166892	0.00443945	-0.106752	0.00591636	-1.38788
PPP3CC	-0.191591	0.00693405	-0.358644	0.00527442	0	0	-0.21836	0.0264014	-1.34388
CD81	0	0	-0.254314	0.00610092	-0.0913979	0.00508201	-0.142718	0.0161818	-1.12193
NFKB1	-5.63419	9.8805	-3.26182	3.36189	0.0567981	0.0114325	-3.00947	8.58337	-1.02721
PIK3CA	-0.985603	0.995605	-0.814903	0.502899	-0.0856045	0.00649557	-0.665598	0.629682	-0.838786
NRAS	0	0	-1.30035	0.449832	-0.062918	0.00576605	-0.622958	0.612707	-0.795852
PPP3CB	0	0	-0.108299	0.00396089	0	0	-0.0504992	0.0047658	-0.731504
NFKBIA	-4.30393	45.9339	-8.05246	42.5573	0.60865	0.00893007	-4.74261	44.8881	-0.707867
CR2	0	0	-0.156098	0.0290784	-0.10342	0.0441595	-0.100095	0.0293862	-0.583901
VAV2	-0.305905	0.662396	-0.987211	0.774092	0.182293	0.00346128	-0.493827	0.782953	-0.558094
LILRB3	0	0	0	0	-0.10017	0.00179208	-0.0264494	0.00242305	-0.537321
SYK	-5.79492	27.3868	-1.36263	9.8379	0.234277	0.00518751	-2.11992	17.2444	-0.510499
NFKBIB	-0.551005	2.71868	-6.33599	61.1721	-0.0348849	0.00199648	-3.11067	38.3743	-0.502151
PPP3R1	0.153351	0.0106605	-0.377696	0.0156118	0.0237677	0.00341283	-0.128919	0.0673488	-0.496766
SOS2	1.52264	6.06035	-3.83611	2.12189	0	0	-1.38243	8.17607	-0.48347
CD79A	-3.28263	18.272	-2.96725	50.7505	-1.23276	0.0663612	-2.58509	29.2576	-0.477921
FOS	7.53703	224.165	-29.6579	586.49	0.0878779	0.00362905	-11.7947	619.487	-0.473885
AKT1	0	0	-2.64315	9.9058	0.134525	0.0102241	-1.19696	6.45139	-0.471251
PIK3CD	-0.0389799	0.00602278	-0.53649	0.709871	-0.10347	0.00602864	-0.287884	0.38877	-0.461711
PIK3R1	-0.317801	0.803251	-2.12517	8.50644	0.167351	0.162317	-1.03157	5.29985	-0.448091
NFKBIE	-4.79841	13.8512	0	0	0	0	-1.28047	8.20087	-0.447137
RASGRP3	-4.97928	15.579	0	0	0	0	-1.32874	9.00794	-0.442718
NFATC2	0.0326493	0.00191115	0	0	-0.15898	0.00282712	-0.0332653	0.00710801	-0.394564
IKBKG	-6.90942	56.2015	0	0	0	0	-1.84381	24.3376	-0.373746
CARD11	-4.34616	30.7315	0	0	0	0	-1.15979	11.8963	-0.336258
FCGR2B	-2.32662	3.6176	-2.37248	48.9102	0.323503	0.0124824	-1.64172	25.1766	-0.32719
BTK	-11.5096	63.0573	0.988032	14.4779	0.984326	0.100495	-2.35076	54.1399	-0.319485
NFATC1	-0.704302	4.00856	-2.35115	31.3506	0	0	-1.28427	16.7489	-0.313807
MALT1	-0.044042	0.00225091	-0.228569	0.00688763	0.201505	0.0306146	-0.0651261	0.0432543	-0.313141
CD79B	3.07484	30.9416	-5.00393	28.6297	-0.409614	0.010374	-1.62092	33.225	-0.281209
HRAS	-1.00574	0.671797	0	0	0.325154	0.00825412	-0.182529	0.445975	-0.273324
MAPK1	-0.0425755	0.00591776	-1.16764	8.31473	0.0453003	0.00445964	-0.543863	4.22083	-0.264722
MAPK3	0	0	-2.42953	33.4189	0.151319	0.0102216	-1.09291	17.1496	-0.263912
BLNK	0.141826	0.00311129	-4.08602	122.171	-0.161168	0.0170358	-1.90999	61.122	-0.244305
LILRA4	-1.56422	8.25758	0	0	0.15055	0.00232679	-0.377665	2.72047	-0.228973
LILRB5	0	0	0	0	-0.0521713	0.0120441	-0.0137756	0.00370912	-0.226191
CD72	-10.9349	34.697	3.73869	95.5837	-0.118284	0.00363164	-1.20594	90.8055	-0.126552
NFATC3	-7.17125	8.19032	2.60427	31.656	0	0	-0.699326	33.3434	-0.121109
PLCG2	3.99247	9.82431	-2.77626	18.906	0	0	-0.229141	19.2324	-0.0522498
JUN	22.8254	989.11	-13.5863	72.2142	0.647677	0.134221	-0.073112	522.864	-0.00319738
PPP3CA	0.0970864	0.00469049	-0.146948	0.00244853	0.185509	0.00614233	0.00637012	0.0256456	0.0397778
INPPL1	-0.0248217	0.00624085	0.122109	0.00465349	-0.162968	0.0508577	0.00728393	0.0313408	0.0411444
CD22	-3.1431	18.6759	2.56026	79.3715	0	0	0.355078	47.5607	0.0514872
SOS1	4.76588	14.2181	-1.80369	1.84888	0	0	0.430748	12.0489	0.124094
AKT2	5.30571	10.5422	-1.53125	29.8522	0.263504	0.12778	0.771414	24.7955	0.154918
PIK3R3	0.815416	1.13445	-0.250057	0.0147653	0.0429515	0.00218413	0.112339	0.50465	0.158137
PIK3R2	-1.26078	6.81172	1.71154	5.04808	-0.0807373	0.00281614	0.440316	5.77033	0.183301
VAV1	-0.537042	1.76551	0.814016	1.17112	-0.0662611	0.00433636	0.218762	1.3576	0.187752
LILRA6	0.854032	4.47324	0	0	0	0	0.227902	1.3364	0.197142
RELA	1.9449	17.9217	0	0	0.0825563	0.00354176	0.540803	5.50215	0.230554
PRKCB	1.11163	3.43805	0	0	-0.105917	0.0040504	0.268676	1.17906	0.247435
LILRA2	-2.17256	29.5578	4.8563	44.9767	0.0587768	0.0109468	1.70022	38.2294	0.274983
PPP3R2	0.0400727	0.00405828	0	0	0	0	0.0106936	0.00139713	0.28609
CD19	4.41363	40.1737	0	0	0	0	1.17779	14.5316	0.308967
GRB2	4.68369	3.56442	-0.652806	4.1688	-0.21854	0.00250102	0.887757	8.17289	0.310532
LILRA1	2.79565	10.4311	0	0	-0.0914803	0.00272266	0.721876	4.35104	0.346072
DAPP1	1.5302	4.06916	0	0	0.18563	0.0106233	0.457354	1.51344	0.371766
RAC3	-2.85745	4.18053	6.96556	49.4988	0	0	2.48547	42.8219	0.379818
AKT3	2.6052	4.36509	2.06112	28.3134	-0.0888131	0.00391297	1.63284	15.4961	0.414794
CHUK	5.88109	21.8459	0	0	-0.0371091	0.00656269	1.55959	12.6292	0.438858
MAP2K2	3.76118	8.57452	0	0	0	0	1.00369	5.05581	0.446378
RAF1	0	0	0	0	0.174608	0.0105563	0.0461044	0.00871193	0.493952
MAP2K1	3.62158	4.84257	0	0	0.0389021	0.00480108	0.976704	3.83998	0.498423
KRAS	0.896315	0.785805	0.117804	0.139547	0.139486	0.00589274	0.330946	0.392789	0.528054
LILRB4	1.7873	7.34289	3.558	22.3091	0	0	2.13602	14.5549	0.559887
PTPN6	0	0	0	0	0.30979	0.00439399	0.0817985	0.0198096	0.581176
VAV3	0.672833	1.44582	0.81465	0.729635	-0.0536086	0.00137191	0.545258	0.860123	0.587925
PIK3CB	1.70824	2.78448	2.25368	8.79708	0	0	1.50672	5.72187	0.629889
GSK3B	0.0761336	0.00505864	2.10242	2.49633	-0.0215831	0.00270987	0.99496	2.2389	0.664948
IKBKB	0	0	2.61205	3.95655	0.0938574	0.00184411	1.24276	3.48469	0.665742
LILRB1	1.12667	9.30665	5.77683	20.21	0	0	2.99434	18.8409	0.689844
RAC1	0.869602	1.52247	4.79925	13.1269	0.0238308	0.00392434	2.4762	11.3387	0.735368
LILRB2	2.80623	8.06981	5.55658	22.7349	0	0	3.33984	18.0985	0.785063
LILRA3	9.90975	206.079	23.811	250.669	0	0	13.7473	273.465	0.831318
LYN	0.178335	0.00829323	0	0	0.368405	0.0146111	0.144865	0.0294088	0.844741
RAC2	4.14806	17.9459	3.84739	9.33251	0.164419	0.00322786	2.94435	11.9733	0.850909
IFITM1	0.175156	0.0107303	0.353382	0.00711843	1.92503	0.0566075	0.719816	0.547897	0.97246
PIK3AP1	5.36366	16.7113	5.24809	11.4945	0	0	3.87845	15.2967	0.991652
BCL10	0.0219913	0.00247572	0.3826	0.0174207	0.326692	0.0134927	0.270533	0.0357253	1.43131
From	To	Mean in Illumina	variance in Illumina	Mean in Affimetrix	variance in Affimetrix	Mean in Hitachisoft	variance in Hitachisoft	Mean	sigma	standard_mean
SYK	PIK3AP1	-0.490627	0.159419	-0.487439	0.106768	0	0	-0.358215	0.139034	-0.960688
MAP2K1	MAPK1	0	0	-0.228595	0.0300374	-0.328037	0.0484219	-0.193209	0.0422421	-0.940057
VAV1	RAC2	-0.154763	0.0245144	-0.0644729	0.0262343	-0.271557	0.0179687	-0.143065	0.0308527	-0.814494
PTPN6	LILRB2	-0.356064	0.138441	-0.461625	0.159902	0	0	-0.310269	0.148435	-0.805323
PTPN6	LILRA3	-1.25406	3.53537	-1.9497	1.76304	0	0	-1.24378	2.41073	-0.801068
PIK3CA	AKT3	-0.243793	0.0206843	-0.920439	0.190113	0.17267	0.0174047	-0.448658	0.316249	-0.797813
PIK3R3	AKT1	0	0	-0.269092	0.0227331	0	0	-0.125475	0.0286206	-0.741684
BLNK	GRB2	-0.730949	0.0981882	0	0	-0.224982	0.0042872	-0.254462	0.118525	-0.739127
PPP3R2	NFATC1	-0.109035	0.0155119	-0.0820142	0.00637388	0	0	-0.0673389	0.00888591	-0.714357
PPP3R2	NFATC2	0	0	-0.129371	0.0070724	0	0	-0.0603249	0.00746303	-0.698295
PPP3CB	NFATC1	0	0	-0.335163	0.0514277	0	0	-0.156284	0.0519363	-0.685771
VAV1	RAC3	-0.222136	0.0127519	-0.535377	0.329647	0	0	-0.30892	0.208504	-0.676533
DAPP1	RAC2	-0.380705	0.088759	-0.105957	0.0263337	-0.0398024	0.0113022	-0.161509	0.0571942	-0.675338
PTPN6	LILRB1	-0.142419	0.159659	-0.488448	0.142144	0	0	-0.265765	0.154917	-0.675224
PIK3CD	AKT3	-0.143736	0.0108582	0	0	-0.11554	0.0124939	-0.0688644	0.0104923	-0.672294
INPPL1	FCGR2B	0	0	-0.600371	0.180559	0	0	-0.279948	0.173895	-0.671327
LYN	SYK	-0.108616	0.0627823	-0.0608352	0.0433476	-0.397988	0.00955845	-0.162438	0.0598012	-0.664253
CD19	VAV3	-0.0710318	0.0194623	-0.113352	0.0126536	0	0	-0.0718105	0.0132748	-0.623266
PPP3R1	NFATC1	-0.0702464	0.00511257	0	0	-0.330213	0.0376913	-0.105936	0.0302023	-0.609573
HRAS	RAF1	-0.570508	0.200231	-0.143457	0.0714303	0	0	-0.219135	0.135171	-0.596033
AKT3	GSK3B	0	0	-0.213781	0.0361439	0	0	-0.0996843	0.0282273	-0.593325
DAPP1	RAC1	-0.0843776	0.014877	-0.278259	0.0370405	0.086491	0.0137409	-0.129429	0.0480972	-0.590162
PPP3R1	NFATC3	0	0	-0.137695	0.0169449	0	0	-0.064206	0.0126197	-0.571545
CARD11	IKBKG	-0.244084	0.0214655	-0.119085	0.0722332	0	0	-0.120663	0.0473613	-0.554451
PTPN6	LILRB4	-0.213071	0.12597	-0.28172	0.156907	0	0	-0.188223	0.120475	-0.542279
NRAS	RAF1	0	0	0	0	-0.488128	0.0450854	-0.128888	0.0582062	-0.534228
AKT3	CHUK	-0.212931	0.321105	-0.588343	0.138868	0.188891	0.0893103	-0.281285	0.277827	-0.533654
PIK3AP1	PIK3CB	-0.179238	0.0338383	-0.134136	0.0671668	0	0	-0.110377	0.0451289	-0.519579
VAV3	RAC1	0	0	-0.21423	0.107477	-0.164413	0.0703688	-0.143306	0.0766974	-0.517457
AKT1	IKBKG	0	0	0	0	-0.168258	0.0076039	-0.0444278	0.0075093	-0.51269
CD19	VAV1	0	0	-0.124978	0.02031	0	0	-0.0582761	0.0133575	-0.504229
VAV3	BLNK	0	0	-0.855133	0.967669	0	0	-0.398742	0.633199	-0.501097
NRAS	FOS	-1.14435	1.67568	-0.522372	0.738923	0.192486	0.0154858	-0.498126	1.03415	-0.489833
SYK	PLCG2	-0.417064	0.0740484	0	0	0	0	-0.111295	0.0537907	-0.479869
PIK3CB	AKT1	-0.191539	0.0163088	0	0	0	0	-0.0511128	0.0115296	-0.476017
PIK3R1	AKT1	-0.268345	0.0420705	0	0	0	0	-0.0716089	0.0253147	-0.45007
LYN	BTK	0.37373	0.121811	-0.168547	0.0687223	-1.24189	0.187408	-0.306775	0.477676	-0.443867
CD19	PIK3CB	0	0	-0.111643	0.0228513	0	0	-0.052058	0.0137572	-0.443836
RAF1	MAP2K2	-0.409288	0.108717	0	0	0	0	-0.10922	0.0617849	-0.439401
PPP3CA	NFATC2	0	0	-0.280887	0.148752	0	0	-0.130976	0.0889967	-0.439039
KRAS	FOS	0	0	-1.12257	1.83728	0.237649	0.0112913	-0.460696	1.24997	-0.412064
PIK3R2	AKT2	0	0	0.172668	0.143483	-1.89938	0.83082	-0.421007	1.07551	-0.405958
RASGRP3	KRAS	-0.120761	0.0139555	0	0	0	0	-0.0322255	0.00657717	-0.397356
LYN	DAPP1	-0.125505	0.0293432	0	0	-0.0596149	0.0210576	-0.0492326	0.0161084	-0.387906
NFKBIE	RELA	-0.814628	0.0858286	0.123151	0.0275424	0	0	-0.159963	0.19432	-0.362877
AKT1	GSK3B	0	0	-0.0811874	0.02072	0	0	-0.037857	0.0113019	-0.356099
RAF1	MAP2K1	-0.394895	0.0613992	0	0	0.0865685	0.0179034	-0.0825213	0.0578947	-0.342963
MAP2K1	MAPK3	0	0	0	0	-0.267172	0.110984	-0.0705455	0.043176	-0.339506
PIK3R3	AKT2	0.320172	0.078324	-0.0727374	0.0167712	-1.51528	1.97717	-0.34858	1.06536	-0.337717
PIK3AP1	PIK3R3	-0.087794	0.0137864	0	0	0	0	-0.0234282	0.00518692	-0.3253
PPP3CA	NFATC3	0.134895	0.032461	-0.29723	0.135366	0	0	-0.102599	0.107307	-0.313204
HRAS	JUN	-1.38175	3.9898	0	0	0	0	-0.368725	1.43822	-0.307461
AKT3	IKBKB	0	0	-0.195321	0.0598052	0.0909574	0.0249347	-0.0670597	0.0499472	-0.300059
LYN	CD19	-0.328604	0.289697	0	0	0	0	-0.0876892	0.0984324	-0.279497
VAV3	RAC2	0	0	-0.359144	0.0764103	0.268599	0.05788	-0.0965436	0.120786	-0.277789
PLCG2	PRKCB	-0.111281	0.0340407	0	0	0	0	-0.0296957	0.0115066	-0.276834
PIK3R2	AKT3	0	0	-0.135448	0.107386	0	0	-0.0631582	0.0546391	-0.270195
PIK3CA	AKT1	0.234403	0.0787698	0	0	-0.591704	0.0464984	-0.0936852	0.131629	-0.258223
PIK3AP1	PIK3R2	0	0	-0.0759646	0.0385427	0	0	-0.0354217	0.0194083	-0.254259
PPP3CB	NFATC2	0	0	-0.0923427	0.0570637	0	0	-0.0430587	0.0287305	-0.254032
PTPN6	LILRA1	-0.366032	0.178949	0	0	0.102099	0.0293968	-0.0707185	0.0890197	-0.237023
SOS1	RASGRP3	0.148109	0.0938813	-0.330626	0.536281	0	0	-0.114645	0.318799	-0.203047
SOS2	RASGRP3	0	0	-0.258702	0.780485	0	0	-0.120631	0.380589	-0.195537
MAPK1	JUN	-1.13335	1.1036	0.268114	0.418437	0	0	-0.17742	0.834426	-0.194227
PTPN6	LILRA2	0.322527	0.507075	-0.408819	0.316336	0	0	-0.104562	0.377579	-0.170164
CD19	PIK3R2	0.0933252	0.02198	-0.102267	0.0131129	0	0	-0.0227822	0.0186618	-0.166771
PTPN6	LILRA6	-0.0901122	0.0767402	0	0	0	0	-0.0240468	0.0220671	-0.161877
GRB2	SOS1	-0.531324	0.171899	0.175063	0.0185247	0	0	-0.0601557	0.140516	-0.160477
MAPK3	FOS	0.452153	0.581572	-0.424898	0.173064	-0.0724905	0.00896224	-0.0966086	0.369054	-0.159027
VAV1	BLNK	0	0	-0.150167	0.44992	0	0	-0.0700219	0.215406	-0.150871
MALT1	IKBKG	0.231301	0.182248	-0.231552	0.0681378	0	0	-0.0462471	0.117545	-0.134891
VAV1	RAC1	0	0	-0.0696517	0.0369006	0.0518858	0.0218458	-0.0187779	0.0255951	-0.117373
AKT1	IKBKB	0.182686	0.158905	-0.226148	0.0331769	0.0828255	0.00780948	-0.0348306	0.0932883	-0.114037
PIK3CD	AKT2	-0.15136	0.034024	-0.12876	0.137029	0.211987	0.414843	-0.0444567	0.206246	-0.0978913
PIK3R1	AKT2	-0.507754	0.0582432	0.176389	0.0545387	0.0886107	0.0269311	-0.0298501	0.132573	-0.081982
AKT1	CHUK	-0.506095	0.107991	0.352568	0.0770367	-0.166034	0.026421	-0.014494	0.205097	-0.0320043
VAV2	RAC3	0.48374	0.0658591	-0.274101	0.38976	0	0	0.00127675	0.296793	0.00234358
PTPN6	BTK	0.48763	0.813431	0	0	-0.476077	0.859218	0.00442022	0.567219	0.00586906
AKT2	IKBKB	-0.112202	0.109743	0.0821027	0.0402318	0	0	0.00834235	0.0544781	0.0357419
NFKBIA	NFKB1	0.233023	0.0158163	-0.110363	0.0124105	0	0	0.0107218	0.0300621	0.0618383
HRAS	FOS	-0.567259	2.48044	0.455753	0.711351	0.110658	0.00958556	0.0903577	1.17394	0.0833956
PIK3R3	AKT3	0	0	0.140385	0.0155701	-0.16243	0.059633	0.0225716	0.0386526	0.114808
PTPN6	CD72	1.44491	0.59524	-0.341076	0.672272	-0.394203	0.0392112	0.122453	1.12008	0.115702
PPP3R2	NFATC3	-0.114996	0.0295587	0.106984	0.00643597	0	0	0.0191985	0.0193861	0.137886
NFKBIA	RELA	0.294761	0.0286883	-0.070115	0.00684827	-0.0394974	0.0151015	0.0355349	0.0394632	0.178879
BCL10	IKBKG	0.38326	0.127192	-0.0437151	0.0243478	-0.102066	0.00404283	0.0549404	0.0861833	0.187146
PIK3CB	AKT2	-0.331968	0.0245434	0.32988	0.0657768	0	0	0.0652333	0.113116	0.193958
PTPN6	CD22	0.429728	0.320392	-0.242794	0.558246	0.584578	0.194988	0.155817	0.540009	0.212038
CD19	PIK3CD	0	0	0.0405697	0.0123109	0	0	0.0189173	0.00615007	0.241223
PIK3CD	AKT1	0.0799912	0.0231622	0	0	0	0	0.021346	0.00743277	0.247594
IKBKB	NFKBIE	0.595108	0.223198	0	0	-0.194913	0.0985236	0.107341	0.178593	0.254
PTPN6	LILRA4	0.179368	0.141662	0	0	0.0566874	0.0251226	0.0628332	0.0499226	0.281216
AKT2	CHUK	0	0	0.0989768	0.0934181	0.0588512	0.00281371	0.0616915	0.0459797	0.287701
SYK	BLNK	0	0	0.460296	0.862544	0	0	0.214632	0.454925	0.318219
PIK3CA	AKT2	0	0	-0.316613	0.305612	1.8858	0.575118	0.350301	1.1574	0.325612
PRKCB	CARD11	0.43109	0.331218	0	0	0	0	0.115038	0.124745	0.325709
AKT2	IKBKG	0.320253	0.113547	0	0	-0.0212934	0.000837361	0.0798384	0.0516363	0.351345
PPP3CC	NFATC3	0.127803	0.0228562	0	0	0	0	0.0341048	0.00929482	0.353748
LYN	CD79B	-0.236294	0.223124	0.429349	0.218296	0.143904	0.0205636	0.175143	0.24241	0.355728
PIK3CB	AKT3	0	0	0.0618205	0.061532	0.148684	0.0104825	0.0680855	0.0344433	0.366862
PIK3AP1	PIK3CA	0.104986	0.0120991	0	0	0	0	0.0280159	0.00538507	0.381776
PLCG2	RASGRP3	0.410304	0.118792	0.258097	0.608234	0	0	0.22984	0.338475	0.395059
PIK3R2	AKT1	0.0868035	0.0140215	0.528463	0.156921	-0.307895	0.0486765	0.188284	0.211579	0.409333
GRB2	SOS2	-0.178663	0.0732703	0.369698	0.02126	0	0	0.12471	0.0861625	0.424857
NFKBIE	NFKB1	-0.130687	0.0473186	0.58963	0.0461816	-0.160363	0.0614921	0.197722	0.184764	0.459988
IKBKB	NFKBIA	0.569526	0.740179	0.930745	0.525083	-0.573603	0.214353	0.434523	0.887527	0.461234
RASGRP3	HRAS	0.128977	0.0119308	0.0330295	0.0126323	0	0	0.0498193	0.01154	0.463762
VAV3	RAC3	0.18111	0.0152538	0	0	0	0	0.0483298	0.0104878	0.471926
PTPN6	LILRB5	0	0	0	0	0.686989	0.130042	0.181396	0.126049	0.510925
KRAS	RAF1	0.729532	0.111819	0	0	0	0	0.194678	0.133964	0.531893
MAP2K2	MAPK3	0.0612253	0.0344143	0.377523	0.163635	0	0	0.192374	0.115936	0.564987
CD19	PIK3CA	0	0	0.0976468	0.00872148	0	0	0.0455319	0.00643965	0.567394
PPP3R1	NFATC2	0	0	0.144388	0.0186206	0	0	0.0673272	0.0138709	0.57166
BTK	PLCG2	0.0398008	0.0151533	0.335862	0.0912291	0	0	0.167231	0.0716391	0.624801
CD19	PIK3R1	0	0	0.188345	0.0220963	0	0	0.0878239	0.0191315	0.634948
VAV2	RAC2	0.139344	0.129501	0.0859913	0.0339128	0.348252	0.0257824	0.169236	0.0691908	0.64338
VAV2	BLNK	0	0	1.12442	0.718937	0	0	0.524308	0.649878	0.650385
PPP3CC	NFATC2	0	0	0.375126	0.076432	0	0	0.174918	0.0706595	0.658036
BLNK	BTK	0.576089	0.394796	0.119878	0.030857	0.292613	0.111375	0.286893	0.184714	0.667528
NFKBIB	NFKB1	0.543283	0.300566	-0.0505843	0.00703664	0.880293	0.119011	0.353827	0.274288	0.675596
CD19	VAV2	0.0399856	0.00891654	0.140957	0.0134246	0	0	0.0763973	0.012494	0.683483
IKBKB	NFKBIB	0.0792878	0.0438089	0.72362	0.754757	0.445956	0.0479224	0.476329	0.447745	0.711855
INPP5D	FCGR2B	0.25293	0.0394092	0.807876	0.492123	0	0	0.444201	0.364078	0.736178
PPP3CB	NFATC3	0.535697	0.0302017	0.13113	0.0519287	0	0	0.204098	0.0752147	0.744195
PTPN6	SYK	0.939439	0.425183	0.188761	0.0661677	0.184696	0.0423626	0.387479	0.266494	0.750593
RASGRP3	NRAS	0.0619808	0.0259781	0.193271	0.0129189	0	0	0.106661	0.0200227	0.753776
LYN	CD79A	0.294142	0.131762	0.243303	0.386963	0.977012	0.131542	0.449918	0.350641	0.759805
MAP2K2	MAPK1	0	0	0.410818	0.040713	0	0	0.191561	0.0609852	0.775702
NRAS	JUN	0	0	0.927949	0.172565	0	0	0.432695	0.29476	0.796981
PIK3R1	AKT3	0	0	0.505403	0.0509462	0	0	0.235665	0.0873235	0.797499
PPP3CA	NFATC1	0	0	0.592903	0.13406	0.103896	0.014151	0.303899	0.140661	0.810295
MAPK3	JUN	0	0	0.433661	0.0705526	0.859387	0.499124	0.429129	0.263238	0.8364
PPP3CC	NFATC1	0.205149	0.011714	0	0	0.19826	0.00900063	0.107094	0.015643	0.856263
MAPK1	FOS	0	0	4.38713	0.971198	0.11929	0.0195391	2.07718	5.12177	0.917834
AKT3	IKBKG	0.432098	0.457896	0.587154	0.109213	0.156659	0.0247631	0.430457	0.21142	0.936176
